# Supplementary material for: Genome size, genetic diversity, and phenotypic variability imply the effect of genetic variation instead of ploidy on trait plasticity in the cross-pollinated tree species of mulberry
Source: PLoS One. 2023 Aug 11;18(8):e0289766. doi: 10.1371/journal.pone.0289766 (PMC10420377; doi:10.1371/journal.pone.0289766)
Supplement: S1 Table — (XLSX) [file pone.0289766.s002.xlsx]

## Sheet: Table S1 GS Data
Table S1 Common name, accession number, species name, and place of origin, DNA content and ploidy level estimation of 157 worldwide mulberry collections
No	Name	Accession	Species	2C Mean ± SD (pg)	2C DNA Range (pg)	DNA Ploidy	Genome Size in Mbp	Country/ State	Genetic Origin
1	Dharatwala	MI-0521	M. macroura	1.28±0.035	1.24-1.31	3x	624.29	UP, India	CL
2	Madhopur-1	MI-0655	M. macroura	0.84±0.015	0.83-0.86	2x	412.39	J&K, India	CL
3	Hairythick	MI-0452	M. macroura	0.87±0.012	0.86-0.88	2x	427.06	KA, India	CL
4	Hosur-C3	MI-0673	M. macroura	0.87±0.021	0.74-0.80	2x	426.04	TN, India	CB
5	M. lhouseringe	ME-0107	M. alba	0.89±0.026	0.87-0.92	2x	435.21	France	IN
6	Kokuso	ME-0113	M. alba	0.8±0.010	0.79-0.81	2x	391.2	Japan	IN
7	Belona	MI-0782	M. macroura	0.97±0.015	0.96-0.99	2x	475.96	MH, India	CL
8	Ujjain-2	MI-0802	M. macroura	0.91±0.017	0.89-0.92	2x	444.12	MP, India	CL
9	Nalhdwara-1	MI-0688	M. macroura	0.92±0.012	0.91-0.93	2x	450.53	RJ, India	CL
10	Ranchi-5	MI-0629	M. macroura	0.96±0.015	0.95-0.98	2x	471.07	Bihar, India	CL
11	Birds Foot	MI-0079	M. macroura	1.23±0.015	1.21-1.23	3x	599.08	KA, India	CL
12	Nao Khurkul	MI-0247	M. macroura	1.53±0.048	1.51-1.58	4x	745.94	Manipur, India	CS
13	Nagpur-3	MI-0787	M. macroura	0.83±0.009	0.82-0.84	2x	405.69	MH, India	CL
14	Lava Forest-1	MI-0387	M. macroura	2.02±0.036	1.98-2.05	4x	987.78	WB, India	CL
15	New Delhi	MI-0540	M. macroura	0.83±0.014	0.82-0.85	2x	407.09	DL, India	CL
16	UP-22	MI-0254	M. alba	0.85±0.015	0.83-0.86	2x	414.02	UP, India	CS
17	English Black	ME-0004	M. alba	0.81±0.021	0.79-0.83	2x	397.72	France	IN
18	Seekupari	MI-0313	M. alba	0.87±0.008	0.86-0.88	2x	425.94	TN, India	CS
19	KNG	ME-0035	M. alba	0.84±0.015	0.83-0.86	2x	412.39	Japan	IN
20	V-1	MI-0308	M. indica	0.85±0.010	0.84-0.86	2x	415.65	KA, India	CB
21	S-1	ME-0065	M. alba	0.93±0.015	0.91-0.94	2x	453.14	Burma	CS
22	Pouri-1	MI-0659	M. macroura	0.95±0.013	0.93-0.96	2x	463.73	J&K, India	CL
23	Jabalpur	MI-0362	M. alba	0.89±0.019	0.87-0.91	2x	434.87	MP, India	CL
24	Saranath-1	MI-0772	M. macroura	1.25±0.025	1.23-1.28	3x	612.88	UP, India	CL
25	M. macroura	ME-0220	M. macroura	0.83±0.010	0.82-0.84	2x	405.87	Japan	IN
26	M. cathayana (Hybrid)	ME-0254	M. cathayana	0.8±0.031	0.77-0.83	2x	393.41	TN, India	CB
27	S-642	MI-0120	M. indica	0.83±0.015	0.82-0.85	2x	407.5	KA, India	OPH
28	Chandrapuri	MI-0613	M. alba	0.81±0.032	0.79-0.85	2x	397.72	UR, India	CL
29	Palampur Local	MI-0543	M. alba	0.83±0.031	0.80-0.86	2x	407.5	HP, India	CL
30	Assama Bola	MI-0024	M. indica	0.8±0.017	0.79-0.82	2x	391.2	Assam, India	CS
31	Nowshera-1	MI-0667	M. alba	0.76±0.025	0.73-0.78	2x	370.01	J&K, India	CL
32	Sabbawala-2	MI-0491	M. indica	0.79±0.017	0.78-0.81	2x	386.31	UP, India	CL
33	Jalalgarah-3	MI-0827	M. indica	0.8±0.032	0.76-0.82	2x	389.57	Bihar, India	CL
34	Bagaban	MI-0774	M. indica	0.79±0.006	0.78-0.79	2x	384.68	MH, India	CL
35	Naudan-1	MI-0665	M. alba	0.79±0.006	0.79-0.80	2x	387.94	HP, India	CL
36	Vadapuram	MI-0489	M. indica	0.82±0.012	0.81-0.81	2x	399.35	KL, India	CL
37	ChuraiMohal	MI-0393	M. indica	0.81±0.010	0.80-0.82	2x	396.09	WB, India	CL
38	School, Salem	MI-0580	M. indica	0.79±0.025	0.76-0.81	2x	384.68	TN, India	CL
39	Sujanpur-5	MI-0017	M. alba	0.82±0.021	0.80-0.84	2x	402.61	Punjab, India	OPH
40	RC-1	-	Morus spp.	0.86±0.029	0.84-0.89	2x	418.91	KA, India	CBS
41	Bonniampadi	MI-0412	M. indica	0.92±0.026	0.89-0.94	2x	449.88	KL, India	CL
42	S-13	MI-0012	M. indica	0.84±0.010	0.83-0.85	2x	410.76	KA, India	OPH
43	S-36	MI-0013	M. indica	0.79±0.015	0.78-0.81	2x	387.94	KA, India	MB
44	Thattahalli Villa -1	MI-0527	M. indica	0.9±0.021	0.88-0.92	2x	441.73	KA, India	CL
45	S-34	MI-0160	M. indica	0.94±0.013	0.93-0.96	2x	460.57	KA, India	CBS
46	Thandikudi	MI-0446	M. indica	0.96±0.020	0.94-0.98	2x	469.44	TN, India	CL
47	S-30	MI-0046	M. indica	0.72±0.005	0.71-0.72	2x	349.97	KA, India	MB
48	Palsana-3	MI-0736	M. alba	0.83±0.017	0.81-0.84	2x	405.87	RJ, India	CL
49	Haridwar-4	MI-0529	M. indica	0.98±0.017	0.96-1.03	2x	479.22	UP, India	CL
50	Keeraithodu	MI-0416	M. alba	0.94±0.015	0.92-0.96	2x	458.03	KL, India	CL
51	Pouri-2	MI-0652	M. indica	1.26±0.024	1.24-1.29	3x	616.76	J&K, India	CL
52	Goshoerami	ME-0036	M. alba	0.84±0.010	0.83-0.85	2x	410.76	Japan	IN
53	Roso	ME-0141	M. alba	0.87±0.017	0.85-0.89	2x	423.8	Japan	IN
54	Kosen	ME-0066	M. alba	0.83±0.014	0.81-0.84	2x	404.04	Japan	IN
55	M. multicaulis	ME-0006	M. alba	0.97±0.032	0.93-0.99	2x	472.7	Indonesia	CL
56	M. rotundiloba	ME-0095	M. rotundiloba	0.86±0.022	0.84-0.88	2x	422.58	Burma	CL
57	M. serrata-HMS		M. serrata	2.89±0.015	2.88-2.91	6x	1414.84	NWH, India	CL
58	MR-2	MI-0025	M. sinensis	0.83±0.023	0.81-0.85	2x	404.95	TN, India	CS
59	AR-12	MI-0799	M. indica	1.24±0.021	1.22-1.26	3x	604.73	KA, India	PB
60	K-2	MI-0014	M. indica	0.86±0.029	0.83-0.89	2x	419.08	KA, India	SE
61	G-2	-	Morus spp.	0.84±0.010	0.83-0.85	2x	409.93	KA, India	CB
62	G-4	-	Morus spp.	0.84±0.017	0.82-0.85	2x	408.53	KA, India	CB
63	M. cathayana	ME-0018	M. cathayana	0.85±0.013	0.83-0.86	2x	414.82	Indonesia	CL
64	M. multicaulis	ME-0168	M. alba	0.75±0.010	0.74-0.76	2x	366.97	Indonesia	CL
65	Punjab local	MI-0026	M. alba	0.81±0.025	0.79-0.84	2x	398.24	Punjab, India	OPH
66	C-776	MI-0158	M. indica	0.87±0.009	0.86-0.88	2x	426.23	WB, India	CB
67	Sahana	MI-0524	M. indica	0.98±0.015	0.96-0.99	2x	477.59	KA, India	CB
68	RC-2	-	Morus spp.	0.86±0.021	0.85-0.92	2x	418.91	KA, India	CB
69	Vishala	MI-0902	Morus spp.	1.2±0.021	1.18-1.22	3x	585.25	KA, India	CS
70	Kokuso-20	ME-0108	M. alba	0.98±0.010	0.97-0.99	2x	479.22	Japan	MB
71	Valparai-05	MI-0809	M. alba	0.82±0.020	0.80-0.84	2x	400.98	TN, India	CL
72	Thai Pecah	ME-0056	M. alba	0.97±0.006	0.96-0.97	2x	472.7	Thailand	IN
73	Furcata	ME-0179	M. alba	0.82±0.017	0.81-0.84	2x	403.16	-	-
74	Moretti	ME-0178	M. alba	0.82±0.015	0.80-0.83	2x	399.35	France	IN
75	Lun 40-2	-	M. alba	0.83±0.025	0.81-0.86	2x	407.5	China	IN
76	S-41	-	M. indica	0.86±0.036	0.82-0.89	2x	420.54	India	MB
77	Vishwa	-	Morus spp.	0.84±0.015	0.83-0.86	2x	412.39	KA, India	CS
78	US-51 (OPH)	-	Morus spp.	0.82±0.020	0.78-0.84	2x	400.98	KA, India	OPH
79	S-242	-	Morus spp.	0.85±0.031	0.82-0.88	2x	417.28	KA, India	-
80	Suvarna-1	-	Morus spp.	1.26±0.025	1.23-1.28	3x	614.51	KA, India	CB
81	Suvarna-2	-	Morus spp.	1.27±0.025	1.24-1.29	3x	619.4	KA, India	CB
82	Suvarna-3	-	Morus spp.	1.29±0.021	1.28-1.32	3x	653.63	KA, India	CB
83	Sulavari	-	Morus spp.	0.86±0.020	0.84-0.88	2x	420.54	-	-
84	Doomarnali	MI-0365	M. macroura	1.91±0.027	1.89-1.94	4x	933.49	A&N, India	CL
85	Fukushima-OHA	ME-0092	M. alba	1.21±0.018	1.19-1.23	3x	592.32	Japan	IN
86	Nellathene estate	MI-0337	M. indica	0.97±0.021	0.95-0.98	2x	475.96	KL, India	CL
87	Lohali-1	MI-0587	M. indica	0.88±0.015	0.87-0.90	2x	431.98	UP, India	CL
88	Malkai local	MI-0454	M. indica	1.69±0.050	1.65-1.75	4x	827.97	Meghalaya, India	CL
89	Acc. 165	ME-0071	M. alba	0.74±0.020	0.72-0.76	2x	361.86	-	CB
90	SRDC-2	ME-0160	M. alba	0.73±0.011	0.72-0.74	2x	358.6	Unknown	CL
91	M.indica-HP	MI-0099	M. indica	0.75±0.005	0.74-0.75	2x	365.12	WB, India	CL
92	UP-5	MI-0132	M. indica	0.75±0.010	0.74-0.76	2x	366.75	UP, India	CS
93	C-15	MI-0288	M. indica	0.76±0.010	0.75-0.77	2x	371.64	TN, India	CL
94	C-6	MI-0285	M. indica	0.77±0.012	0.76-0.78	2x	374.9	TN, India	CL
95	Semmedu	MI-0410	M. alba	0.78±0.010	0.77-0.79	2x	381.42	TN, India	CL
96	ERRC-215	MI-0267	M. indica	0.78±0.021	0.76-0.80	2x	383.05	KL, India	CL
97	ERRC-106	MI-0277	M. indica	0.81±0.005	0.80-0.81	2x	394.46	KL, India	CL
98	S-741	MI-0044	M. indica	0.82±0.005	0.82-0.83	2x	402.61	WB, India	OPH
99	Kajali	MI-0068	M. indica	0.82±0.010	0.81-0.83	2x	400.98	WB, India	CS
100	R-1	MI-0317	M. indica	0.88±0.010	0.87-0.89	2x	430.32	RJ, India	CL
101	MS-3	MI-0002	M. indica	0.81±0.020	0.79-0.81	2x	396.09	UP, India	SE
102	ERRC-73	MI-0276	M. indica	0.87±0.032	0.83-0.89	2x	423.8	KL, India	CL
103	UP-23	MI-0256	M. indica	0.76±0.021	0.74-0.78	2x	370.01	UP, India	CS
104	Bilidevalaya	MI-0042	M. indica	0.82±0.032	0.78-0.83	2x	399.35	KA, India	CL
105	KPG-2	MI-0105	M. indica	0.79±0.020	0.77-0.81	2x	386.31	WB, India	CS
106	Zimbabwe-8	ME-0134	M. alba	0.79±0.009	0.78-0.80	2x	385.95	Zimbabwe	CL
107	China hybrid-2	ME-0222	M. alba	0.87±0.006	0.86-0.87	2x	423.8	China	CL
108	Monla-I	MI-0090	M. alba	0.85±0.015	0.84-0.87	2x	417.28	Assam	CS
109	Cuckpilla	MI-0523	M. indica	0.8±0.015	0.78-0.81	2x	389.35	KA, India	CL
110	S-523	MI-0043	M. indica	0.81±0.015	0.79-0.82	2x	393.96	WB, India	OPH
111	Rostelli	ME-0147	M. alba	0.8±0.015	0.78-0.81	2x	389.49	Japan	CL
112	Chekmajra	MI-0310	M. indica	0.81±0.030	0.78-0.84	2x	396.76	UP, India	CL
113	Thailand male	ME-0033	M. alba	0.85±0.037	0.81-0.89	2x	413.89	Thailand	IN
114	AGB-8	-	Morus spp.	0.8±0.010	0.79-0.81	2x	390.14	KA, India	CB
115	Dhudia white	MI-0060	M. indica	0.83±0.011	0.82-0.84	2x	407.12	West Bengal	CS
116	AR-11	-	M. indica	0.83±0.019	0.81-0.85	2x	404.42	KA, India	OPH
117	Guzziola	ME-0152	Morus spp.	0.83±0.007	0.82-0.84	2x	406.05	France	CL
118	C-18	MI-0291	M. indica	0.87±0.015	0.85-0.88	2x	423.89	TN, India	CL
119	ACC.118	MI-0011	M. indica	0.88±0.015	0.87-0.90	2x	432.04	KA, India	CL
120	China hybrid-3	ME-0223	M. alba	0.85±0.030	0.82-0.88	2x	414.37	China	CL
121	Mysore local	MI-0052	M. indica	0.87±0.021	0.85-0.89	2x	424.06	KA, India	Native variety
122	Bullato	ME-0146	M. alba	0.9±0.015	0.89-0.92	2x	441.82	Egypt	CL
123	MSG-2	MSG-2	Morus spp.	0.89±0.011	0.88-0.90	2x	435.84	KA, India	CB
124	Vietnam-1	ME-0145	M. alba	0.9±0.011	0.89-0.91	2x	441.54	Vietnam	CL
125	Hosur-C8	MI-0828	M. alba	0.93±0.021	0.91-0.95	2x	452.97	TN, India	CB
126	RFS-175	MI-0066	M. indica	0.8±0.009	0.79-0.81	2x	391.38	KA, India	OPH
127	M. australis	ME-0001	M. australis	0.83±0.012	0.82-0.84	2x	407.5	South-East Asia	CL
128	Moreti (Seringe)	ME-0096	M. alba	0.96±0.022	0.94-0.98	2x	468.64	Japan	CL
129	Farabori	MI-0382	M. alba	0.83±0.021	0.81-0.85	2x	408.19	WB, India	CL
130	Lisbon	ME-0099	M. alba	0.84±0.010	0.83-0.85	2x	411.38	Portugal	CL
131	S-1708	MI-0172	M. indica	0.93±0.018	0.91-0.95	2x	454.1	WB, India	OPH
132	BR-8	ME-0239	M. alba	0.87±0.015	0.86-0.89	2x	427.04	Thailand	CL
133	UP-105 (Acc-105)	-	Morus spp.	0.96±0.011	0.95-0.97	2x	471.06	KA, India	CL
134	Philippines	ME-0011	M. alba	0.9±0.030	0.88-0.93	2x	438.06	Philippines	CS
135	L-6	MI-0645	M. indica	0.86±0.028	0.83-0.89	2x	419.74	UP, India	CL
136	Himachal local	MI-0007	M. indica	0.95±0.015	0.94-0.97	2x	466.89	HP, India	CL
137	ERRC-180	MI-0481	M. indica	0.89±0.022	0.87-0.91	2x	434.67	KL, India	CL
138	T-30	MI-0628	Morus spp.	0.92±0.014	0.91-0.94	2x	451.23	WB, India	PB
139	China-33	ME-0213	Morus spp.	0.94±0.020	0.92-0.96	2x	459.66	China	CL
140	Assamabola x Philippines	MI-0473	M. indica	0.94±0.015	0.92-0.95	2x	457.85	KA, India	CL
141	ACC.134	ME-0063	M. alba	0.96±0.028	0.93-0.98	2x	471.07	-	CL
142	Ankara	ME-0104	M. alba	0.96±0.035	0.92-0.99	2x	467.81	Turkey	CL
143	KSSRDI-Thalagattapura	MI-0352	M. alba	0.97±0.011	0.96-0.98	2x	472.62	KA, India	CL
144	Majhkhali	MI-0592	M. alba	0.92±0.028	0.89-0.94	2x	451.24	UP, India	CL
145	Sangsey	MI-0730	M. indica	0.92±0.015	0.91-0.94	2x	451.43	WB, India	CL
146	Okinawa	ME-0002	M. australis	0.81±0.020	0.79-0.83	2x	396.09	Japan	IN
147	MVK-1	ME-0248	M. alba	0.97±0.021	0.95-0.98	2x	476.14	-	CL
148	Serpentina	MI-0050	M. alba	1.16±0.015	1.18-1.16	3x	568.87	J&K, India	SE
149	China black-A	ME-0165	M. alba	0.96±0.010	0.94-0.98	2x	468.68	China	CL
150	Suwong pong	ME-0154	M. alba	0.94±0.020	0.92-0.96	2x	459.7	South Korea	CL
151	Meergund-6	MI-0083	M. alba	0.95±0.015	0.93-0.96	2x	462.92	J&K, India	CS
152	S-1635	MI-0173	M. indica	1.27±0.031	1.24-1.30	3x	623.44	WB, India	OPH
153	ERRC-57	MI-0397	M. indica	0.96±0.021	0.94-0.98	2x	471.07	KL, India	CL
154	Tiliaefolia	ME-0149	M. alba	1.45±0.024	1.42-1.47	4x	702.97	-	CL
155	Morus species	ME-0008	Morus spp.	0.96±0.035	0.96-0.99	2x	467.81	-	IN
156	RFS-135 (4x)	-	M. indica	1.95±0.042	1.92-2.00	4x	955.18	KA, India	PB
157	K2 (4x)	-	M. indica	2.01±0.044	1.96-2.04	4x	982.89	KA, India	PB
* 1 pg DNA = 978 Mbp (Dolezˇel et al., 2003).
Blue colored 82 acessions selected for SSR marker study
Uttar Pradesh (UP), Jammu and Kashmir (J&K), Karnataka (KA), Tamil Nadu (TN), Maharashtra (MH), Madhya Pradesh (MP), Rajasthan (RJ), Kerala (KL), West Bengal (WB), Himachal Pradesh (HP) Andaman and Nicobar (A&N), North Western Himalayan (NWH), Himalayan Mulberry Serrata (HMS)
Collection (CL), Introduction (IN), Selection (SE) Crossbreeding (CB), Clonal Selection (CS), Open Pollinated Hybrid (OPH), Cross Breeding and Selection (CBS), Polyploidy Breeding (PB), Mutation Breeding (MB)
