# Supplementary material for: Genome size, genetic diversity, and phenotypic variability imply the effect of genetic variation instead of ploidy on trait plasticity in the cross-pollinated tree species of mulberry
Source: PLoS One. 2023 Aug 11;18(8):e0289766. doi: 10.1371/journal.pone.0289766 (PMC10420377; doi:10.1371/journal.pone.0289766)
Supplement: S2 Table — The reference column provides the source of the publication. (XLSX) [file pone.0289766.s003.xlsx]

## Sheet: Sheet1
Table S2 Ploidy level and chromosome number of selected reference accessions of mulberry in this study and also reported in the literature by chromosome counting or flow cytometry (FCM) analysis. The reference column provides the source of the publication.
Ploidy level (2n)	Name	Accession No.	Verified**	References
2n=2x=28	V-1*	MI-0308	Yes	Thumilan and Dandin, 2009
	S-13*	MI-0012	Yes	Venkatesh et al. 2013; 2014
	S-34	MI-0160	-	Venkatesh 2015
	RFS-175	MI-0066	-
	S-36	MI-0013	-
	K-2	MI-0014	-
	Mysore local	MI-0052	-
	Sujanpur-5*	MI-0017	Yes
	M. australis*	ME-0001	Yes	NA
	UP-22*	ME-0254	Yes
2n=3x=42	S-1635*	MI-0173	Yes	Venkatesh et al. 2014
	Vishala	MI-0902	-	Kumara et al. 2021
	Suvarna-1*	MI-0772	Yes	Kumara and Basavaiah, 2016
	Suvarna-2	-	-	Shafiei and Basavaiah, 2018
	AR-12*	MI-0799	Yes	Sarkar et al. 2021
	Pouri-2*	MI-0652	Yes	NA
2n=4x=56	RFS-135 (4x)*	-	Yes	Dwivedi et al. 1986
	K-2 (4x)*	-	Yes	Sastry et al. 1968
				Thumilan and Dandin 2009
2n=6x=84	M. serrata_HMS*	HMS	Yes	Basavaiah et al. 1989
				Yamanouchi et al. 2017
*Both by chromosome counting and FCM, ** Verified in the present study
