# Supplementary material for: Genome size, genetic diversity, and phenotypic variability imply the effect of genetic variation instead of ploidy on trait plasticity in the cross-pollinated tree species of mulberry
Source: PLoS One. 2023 Aug 11;18(8):e0289766. doi: 10.1371/journal.pone.0289766 (PMC10420377; doi:10.1371/journal.pone.0289766)
Supplement: S3 Table — (XLSX) [file pone.0289766.s004.xlsx]

## Sheet: Sheet1
Table S3 Polymorphic SSR markers used in this study for genetic diversity analysis
Locus name	Forward Primer sequence (5′→3′)	Reverse Primer sequence(5′→3′)	Repeat motif	Allele	Ta (°C)	GenBank Acc. No.
				Size (bp)
M2SSR81	GAGTGGAGTTTCGCTTCG	GAGCTTCCGCAGATGGTTAC	(TTAAT)3	210-230	50	GF107906
Moso340-2	GCTACCACCAAAATCTCACC	ATGGCTTTTATGCAACGAAC	(GA)17+(GA)7	120-190	56	AB199905
M2SSR87	CACCACGGCTCAACATGC	GGAACACCTATTCAGGTCTGCC	(AC)14.5	200-230	58	GF109667
Moso288	CATTTTTCAAAGTTCAAAGC	TCCTTCTTTCTGGTCAGTTC	(GA)15	120-170	53	AB199904
MULSSR 253	CCCAAATTCCAATCAGGAAACC	GGAAGAGTAGGTCAGCGCACA	CT(11)	210-280	56	BV722887
M2SSR112A	AATTCCGACTCCATGGTCAG	TTCCGGTGGTAGTGTTGC	(CAGCTC)3	180-200	50	GF107912
MULSSR26	GTGAAGAACCTGGTGCCTGA	TCGACTCTCTGAGGGAAGCAGA	AC(11)	180-220	56	BV722891
M2SSR68	AATTCCGACTCCATGGTCAG	TTCCGGTGGTAGTGTTGC	(GAA)11.67	190-210	55	GF107902
MULSSR313	ATAGATGAGCGGCAAAGCAG	TGTCTTTTTACTACACGCGTCG	CT(07)	150-190	56	BV722874
MULSSR258	TGCATCTTTCAGCCTATGGAA	ACATGGAAATGAAAATTGCTCG	CT(07)	160-220	56	BV722888
MoSo-157-2	TATTACCGTTTCCTCTTCTG	CAACCGTAAAATTCAGCCTC	(CT)18	104–135	55	AB199903
M2SSR36	GTTGGGGTTACGGGTTCC	GGCTAATTCCCTGAGCAATG	(CT)8	180-220	50	GF107900
M2SSR1	CTCTCGAGAAAGCCATCA	GGTTGTCAAGTAGGACCG	(CA)8	210-250	50	GF107867
MULSSR85	CAATATTACCACCCTCAC	GAAATGGTTTGCATCCAG	(TC)9.5	280-330	55	BV722896
MULSSR96B	TGAAGAACCACTGGTGCCTGA	TCTACTACTGGGACATCCACG	AC(11)	280-320	56	BV722882
M2SSR10	GCTATGTTTACAGGGCTTTGGG	TATAGTCAGCGCAGTGGC	(CT) 20	150-200	50	GF109685
M2SSR89A	GATTACACGATGGAACTCCC	TAAGGTGGTCTCGACATGG	(AG)7.5	130-200	50	GF107908
M2SSR107	CCAATCATACTCTACGGTGAGCTC	GGGCCTGTCCTTTTACTTGGGAAG	(ATTAA)3	160-220	52	GF109673
M2SSR82	CGGATCTTTGAACCAAACGC	CTCATTCCCATGTAACGC	(GA)8	180-240	50	GF107907
M2SSR20	CTAGAGAATCTTGGGCGATCC	ACCGAGCGCTAGTTGTCAG	(TC)13.5	220-300	55	GF107896
