# Supplementary material for: Genome size, genetic diversity, and phenotypic variability imply the effect of genetic variation instead of ploidy on trait plasticity in the cross-pollinated tree species of mulberry
Source: PLoS One. 2023 Aug 11;18(8):e0289766. doi: 10.1371/journal.pone.0289766 (PMC10420377; doi:10.1371/journal.pone.0289766)
Supplement: S5 Table — (XLSX) [file pone.0289766.s006.xlsx]

## Sheet: Sheet1
Table S5 Genetic diversity parameters observed between the species
Species	%P	N	Na	Ne	I	h	uh
M. alba	0.883	27	1.777	1.475	0.422	0.279	0.29
M. indica	0.8085	23	1.617	1.434	0.39	0.257	0.268
M. macroura	0.8404	16	1.702	1.452	0.416	0.273	0.291
M. species*	0.8191	16	1.649	1.487	0.425	0.283	0.302
Mean	0.8378	20.5	1.686	1.462	0.413	0.273	0.288
N= No. of individuals, %P=Percentage of Polymorphic Loci, Na = No. of Different Alleles, Ne = No. of Effective Alleles, I = Shannon's Information Index, h = Diversity and uh = Unbiased Diversity
* As the no. of accession for M. rotundiloba, M. serrata, M. sinensis, and M. cathayana are less than 5, they were grouped in M. species while performong species-wise genetic diversity analysis.
