# Supplementary material for: Genome size, genetic diversity, and phenotypic variability imply the effect of genetic variation instead of ploidy on trait plasticity in the cross-pollinated tree species of mulberry
Source: PLoS One. 2023 Aug 11;18(8):e0289766. doi: 10.1371/journal.pone.0289766 (PMC10420377; doi:10.1371/journal.pone.0289766)
Supplement: S6 Table — (XLSX) [file pone.0289766.s007.xlsx]

## Sheet: Sheet1
Table S6 Summary AMOVA executed using the genetic distance matrix.
Source	df	SS	MS	Est. Var.	%	PhiPT	p-value
Among Species	3	90.359	30.12	0.827	0.06	0.058	0.001
Within Species	78	1049.68	13.457	13.457	0.94
Total	81	1140.04		14.285	1
