# Supplementary material for: Genome size, genetic diversity, and phenotypic variability imply the effect of genetic variation instead of ploidy on trait plasticity in the cross-pollinated tree species of mulberry
Source: PLoS One. 2023 Aug 11;18(8):e0289766. doi: 10.1371/journal.pone.0289766 (PMC10420377; doi:10.1371/journal.pone.0289766)
Supplement: S7 Table — PhiPT values below diagonal and Nei’s genetic distance above diagonal. (XLSX) [file pone.0289766.s008.xlsx]

## Sheet: Sheet1
Table S7 Pairwise Population PhiPT and Nei’s genetic distance values in four Mulberry species. PhiPT values below diagonal and Nei's genetic distance above diagonal
	M. alba	M. indica	M. macroura	M. species
M. alba	****	0.025	0.037	0.049
M. indica	0.025	****	0.056	0.041
M. macroura	0.039	0.088	****	0.085
M. species	0.063	0.048	0.12	****
* As the no. of accession for M. rotundiloba, M. serrata, M. sinensis, and M. cathayana are less than 5, they were grouped in M. species while performong species-wise genetic diversity analysis.
