# Supplementary material for: Genome size, genetic diversity, and phenotypic variability imply the effect of genetic variation instead of ploidy on trait plasticity in the cross-pollinated tree species of mulberry
Source: PLoS One. 2023 Aug 11;18(8):e0289766. doi: 10.1371/journal.pone.0289766 (PMC10420377; doi:10.1371/journal.pone.0289766)
Supplement: S8 Table — (XLSX) [file pone.0289766.s009.xlsx]

## Sheet: Sheet1
Table S8 Clustering of 82 mulberry accessions based on molecular marker analysis
Clusters	Sub Clusters	Accession numbers
Cluster I		MI-0017, MI-0026, RC-2, MI-0489, ME-0004, MI-0158, MI-0393, RC-1, MI-0160, MI-0665, MI-0046, MI-0446, MI-0412, MI-0580, MI-0527, MI-0013, MI-0025, ME-0141, ME-0066, MI-0491, MI-0667, MI-0774,MI-0543 MI-0024, MI-0254
Cluster II	Cluster II-1	ME-0108, ME-0113, Lun 40-2, ME-0179, ME-0178, ME-0056, MI-0809, MI-0521, MI-0787, MI-0387, MI-0540, MI-0629, MI-0688, ME-0035, MI-0802, MI-0782, MI-0673, MI-0452, MI-0655
	Cluster II-2	G-4, ME-0168, ME-0006, G-2, ME-0107,MI-0247, MI-0079, ME-0095, MI-0014, MI-0799, MI-0652, MI-0529, MI-0012, MI-0736
Cluster III		S-242, US-51 (OPH), MI-0120, MI-0772, MI-0827, M. serrata_HMS, ME-0036, ME-0220, ME-0018, ME-0254, MI-0524, MI-0613, Suvarna-1, Suvarna-2, Suvarna-3, Vishwa, MI-0416, MI-0902, MI-0308, S-41, ME-0065, MI-0659, MI-0362, MI-0313
