# Supplementary material for: Genome size, genetic diversity, and phenotypic variability imply the effect of genetic variation instead of ploidy on trait plasticity in the cross-pollinated tree species of mulberry
Source: PLoS One. 2023 Aug 11;18(8):e0289766. doi: 10.1371/journal.pone.0289766 (PMC10420377; doi:10.1371/journal.pone.0289766)
Supplement: S9 Table — (XLSX) [file pone.0289766.s010.xlsx]

## Sheet: Sheet1
Table S9 Morphological mean data of diverse accessions of mulberry
Acc	DNA Ploidy	IND (cm)	LLL (cm)	LLW (cm)	LS (sq.cm)	PL (cm)	PW (cm)	MIL(cm)	MFL	MFW
									(cm)	(cm)
G-2	2x	5.13	18.17	15.83	199.33	5.33	0.28	1.82	2.72	0.94
G-4	2x	4.15	17.63	14.47	169.67	4.93	0.34	2.13	2.15	1.4
ME-0004	2x	6.65	18	14.33	180.67	3.33	0.24	2.36	2.84	1.16
ME-0006	2x	4.5	18	16.67	226.67	4.67	0.37	1.46	3	1.46
ME-0018	2x	7.56	20	18.17	143	7.33	0.28	1.38	2.48	0.88
ME-0035	2x	3.63	17.67	15.17	146.67	5.17	0.24	1.4	**	**
ME-0036	2x	3.44	19.67	15.67	193.67	4.17	0.27	1.12	2.34	0.86
ME-0056	2x	5.03	16.83	14.57	229.67	4.5	0.25	2.86	**	**
ME-0065	2x	7.02	11.67	9.33	114	2.5	0.23	1.48	2.5	0.88
ME-0066	2x	5.48	20.33	17	222	4.67	0.35	2.94	**	**
ME-0095	2x	4.41	14.67	11.83	128.67	5.33	0.2	1.36	1.78	0.78
ME-0107	2x	7.34	23	21.33	354.67	5.67	0.41	2.18	2.88	0.88
ME-0108	2x	2.63	13.67	12	102	2.83	0.2	2.08	2.16	0.92
ME-0113	2x	1.82	13	10.67	96.33	3.5	0.23	2.34	**	**
ME-0141	2x	5.63	17.33	15	215.33	5.33	0.35	1.74	2	0.98
ME-0168	2x	8.45	23	19.83	341.33	5.33	0.4	1.82	2.58	1.46
ME-0178	2x	5.53	22.5	18.83	111.67	5.33	0.41	1.64	2.02	0.78
ME-0179	2x	7.4	27.67	22.33	299.67	5.53	0.51	2	2.5	0.92
ME-0220	2x	6.7	12.33	9.17	72.67	4.5	0.17	1.5	**	**
ME-0254	2x	4.66	15.67	11.17	132	3.67	0.3	2.1	**	**
MI-0012	2x	4.84	17.33	11.83	151	3	0.25	3.44	**	**
MI-0013	2x	6.21	14.17	13.83	145	3.17	0.21	1.6	1.85	1
MI-0014	2x	6.2	15.33	11.5	128	3.5	0.28	1.18	1.69	1.06
MI-0017	2x	6.68	11.5	8.83	88.67	3.5	0.17	2.02	2.23	1.02
MI-0024	2x	7.32	16.33	12.17	162.33	5.33	0.27	2.68	**	**
MI-0025	2x	5.52	14.83	11.5	129.67	4	0.18	1.12	2.64	0.82
MI-0026	2x	6.96	14.33	12.83	142	3.33	0.31	2.14	2.2	0.98
MI-0046	2x	5.37	17.67	14.17	163.67	4.33	0.26	1.8	2.2	1.16
MI-0120	2x	5.67	16.17	12.37	149.67	4.83	0.2	2.34	**	**
MI-0158	2x	6.39	19.33	13.33	170	5.83	0.25	3.42	**	**
MI-0160	2x	6.03	14.5	11.17	145.67	4.17	0.2	2.42	**	**
MI-0254	2x	7.73	14.67	11.83	168	5.17	0.21	3.46	**	**
MI-0308	2x	6.54	22	13	190.33	5	0.38	2.51	**	**
MI-0313	2x	5.79	14	10.67	111	2.67	0.23	1.96	**	**
MI-0362	2x	5.44	18.33	12.83	153.33	4.33	0.27	2.08	2.34	0.98
MI-0393	2x	6.71	18.67	15	188	5.33	0.28	2.58	3.02	1.12
MI-0412	2x	6.24	17.5	12.17	140	6	0.21	1.46	1.94	0.88
MI-0416	2x	6.78	19.67	17.17	185.33	5.5	0.39	2.06	2.08	0.96
MI-0446	2x	4.03	10.33	7.33	42.33	2.33	0.12	1.2	1.48	0.76
MI-0452	2x	6.59	15.67	13.83	176.67	3.83	0.28	4.74	3.7	0.7
MI-0489	2x	6.21	12.33	9.5	88.67	3.17	0.21	1.84	3.12	1
MI-0491	2x	5.46	13.17	11	135	3.17	0.21	1.44	1.6	0.9
MI-0524	2x	4.93	10.67	9.67	75	2.83	0.18	2	2.68	1.14
MI-0527	2x	3.98	8.67	5.67	38.33	2.5	0.14	1.14	1.82	0.8
MI-0529	2x	5.45	13.67	10.67	88.33	4.67	0.2	2.2	**	**
MI-0540	2x	13.5	20.67	18.67	317.33	4.5	0.4	4.1	4.32	0.88
MI-0543	2x	4.65	16.67	13.33	128.33	4.5	0.23	1.28	2.08	1
MI-0580	2x	5.65	13.67	11.33	82.33	3.67	0.13	2.26	**	**
MI-0613	2x	5.7	12.33	10.17	66.33	5	0.18	1.68	1.72	0.84
MI-0629	2x	1.65	13.83	11.5	101.67	3.83	0.3	2.42	2.24	0.72
MI-0655	2x	7.54	16.33	14.5	137.67	4	0.2	4.1	**	**
MI-0659	2x	6.47	14.5	13	127	3.5	0.25	1.78	1.96	1.08
MI-0665	2x	6.67	17.67	14.17	186	5	0.26	3.18	**	**
MI-0667	2x	5.04	11.67	10.67	120	3.67	0.21	3.86	**	**
MI-0673	2x	10.4	29.33	24	451.67	5.83	0.36	3.74	4.01	0.76
MI-0688	2x	5.48	17.5	12.83	155.33	3.83	0.25	4.04	4.32	0.54
MI-0736	2x	6.64	15.67	12.5	181.33	4	0.3	1.24	2.4	1.04
MI-0774	2x	6.49	13.33	9.5	90.67	4.5	0.2	3.12	**	**
MI-0782	2x	5.8	16.33	11.67	106.67	4.67	0.23	1.52	2.18	0.92
MI-0787	2x	6.94	18.67	15.33	199	3	0.34	3	3.1	1.02
MI-0802	2x	5.88	16	12.17	166.67	4.5	0.3	2.28	2	0.92
MI-0809	2x	7.27	24.07	22.33	218.67	5.33	0.57	2.22	2.2	0.78
MI-0827	2x	7.21	16.67	14.17	139.33	3.67	0.28	2.08	2.22	0.96
RC-1	2x	5.83	19	16.33	287	4.17	0.37	1.52	1.99	1.06
RC-2	2x	6.32	16.5	13.33	151.67	4	0.22	1.68	1.97	0.88
ME-0149	3x	8.05	21.6	17.6	300.45	4.29	0.43	2.9	3.1	0.95
MI-0079	3x	9	25.67	20.17	279	4.83	0.33	*	*	*
MI-0173	3x	6.53	21.7	17.14	389.67	4.86	0.43	5.07	**	**
MI-0521	3x	8.16	16	13.5	163.33	2.83	0.26	3.76	3.9	1.12
MI-0652	3x	7.37	16	13.83	150	3.5	0.21	4.82	**	**
MI-0772	3x	9.59	19	13.5	193.33	5.17	0.32	5.4	4.87	0.9
MI-0799	3x	6.23	19.67	16.67	177	4.83	0.38	3.18	**	**
MI-0902	3x	7.65	17.17	14.83	177.67	4	0.29	3.2	3.5	0.94
K-2 (4x)	4x	4.47	12.4	12.03	114.23	3.77	0.37	1.13	1	0.47
MI-0247	4x	7.59	18.67	25.33	132.33	4.17	0.25	4.06	**	**
MI-0365	4x	10.7	28.2	23.5	365.33	3.47	0.51	*	*	*
MI-0387	4x	12.04	23.67	22.5	262.33	6.5	0.39	*	*	*
MI-0454	4x	2.67	12.7	10.41	97.88	2.54	0.24	1.27	***	***
RFS-135 (4x)	4x	2.97	16.2	13.3	132.8	4.64	0.4	2.64	**	**
M. serrata_HMS	6x	6.2	18.67	13	188	5.83	0.4	2.27	**	**
Inter-nodal distance (IND), Leaf-lamina length (LLL), Leaf-lamina width (LLW), Leaf size (LS) Petiole length (PL), Petiole width (PW), Mature inflorescence length (MIL), Mature fruit length (MFL), Mature fruit width (MFW). * Non-flowering, ** Male, *** No fruit set
