# Supplementary material for: Genome size, genetic diversity, and phenotypic variability imply the effect of genetic variation instead of ploidy on trait plasticity in the cross-pollinated tree species of mulberry
Source: PLoS One. 2023 Aug 11;18(8):e0289766. doi: 10.1371/journal.pone.0289766 (PMC10420377; doi:10.1371/journal.pone.0289766)
Supplement: S10 Table — (XLSX) [file pone.0289766.s011.xlsx]

## Sheet: Sheet1
Table S10 Statistical summary of morphological characters studied in diploid, triploid, and tetraploid mulberry accessions
Ploidy1		InD (cm)	LLL (cm)	LLW (cm)	LA (sq.cm)	PL (cm)	PW (cm)	MIL (cm)	MFL (cm)	MFW (cm)
2n=2x=28	Min	1.6	8.7	5.7	38.3	2.3	0.1	1.1	1.5	0.5
	Max	13.5	29.3	24	451.7	7.3	0.6	4.7	4.3	1.5
	Mean ± SD	5.95±1.74	16.65±3.87	13.5±3.57	160.77±74.41	4.3±1.01	0.27±0.09	2.2±0.84	2.42±0.65	0.96±0.19
	SEm	0.22	0.48	0.44	9.23	0.12	0.01	0.1	0.09	0.02
2n=3x=42	Min	6.2	16	13.5	150	2.8	0.2	2.9	3.1	0.9
	Max	9.6	25.7	20.2	389.7	5.2	0.4	5.4	4.9	1.1
	Mean ± SD	7.83±1.15	19.61±3.33	15.9±2.4	228.8±85.02	4.28±0.81	0.32±0.07	4.05±1.02	3.85±0.77	0.97±0.09
	SEm	0.4	1.17	0.85	30.06	0.28	0.03	0.38	0.38	0.04
2n=4x=56	Min	2.7	12.4	10.4	97.9	2.5	0.2	1.1
	Max	12	28.2	25.3	365.3	6.5	0.5	4.1
	Mean ± SD	6.7±3.98	18.65±6.27	17.8±6.62	184.13±106.37	4.18±1.34	0.36±0.1	2.27±1.38
	SEm	1.62	2.56	2.7	43.42	0.54	0.04	0.69
1Ploidy grouping was based on the results of flow cytometry
Inter-nodal distance (InD), Leaf-lamina length (LLL), Leaf-lamina width (LLW), Leaf area (LA), Petiole length (PL), Petiole width (PW), Mature inflorescence length (MIL), Mature fruit length (MFL), Mature fruit width (MFW).
Kruskal-Wallis H test was used to determine the difference between means of all 2x, 3x, and 4x of mulberry, except in 4x, where there was no fruit set. There was a significant difference between 2x and 3x for the morphological characters InD **, MIL*** and MFL** respectively after Bonferroni correction, similarly, between 3x and 4x, only MIL* was significant, remaining all the characters with plo…
*** Significance at p < 0.001. ** Significance at p < 0.01, * Significance at p < 0.05.
