# Supplementary material for: Genome size, genetic diversity, and phenotypic variability imply the effect of genetic variation instead of ploidy on trait plasticity in the cross-pollinated tree species of mulberry
Source: PLoS One. 2023 Aug 11;18(8):e0289766. doi: 10.1371/journal.pone.0289766 (PMC10420377; doi:10.1371/journal.pone.0289766)
Supplement: S11 Table — (XLSX) [file pone.0289766.s012.xlsx]

## Sheet: Sheet1
Table S11 Correlation coefficients among 9 quantitative characters in different accessions of mulberry
	IND (cm)	LLL (cm)	LLW (cm)	LS (sq.cm)	PL (cm)	PW (cm)	MIL (cm)	MFL (cm)	MFW (cm)
Ploidy	0.264*	0.203	0.283*	0.188	-0.04	0.293**	0.287*	0.413**	0.065
InD		0.449**	0.468**	0.480**	0.260*	0.328**	0.437**	0.492**	0.122
LLL			0.910**	0.847**	0.632**	0.762**	0.291*	0.414**	0.093
LLW				0.825**	0.531**	0.755**	0.275*	0.393**	0.159
LA					0.488**	0.742**	0.364**	0.506**	0.214
PL						0.459**	0.109	0.073	-0.105
PW							0.241*	0.355*	0.152
MIL								0.647**	-0.002
MFL									0.067
** Significance at p < 0.01, * Significance at p < 0.05.
Inter-nodal distance (InD), Leaf-lamina length (LLL), Leaf-lamina width (LLW), Leaf area (LA)
Petiole length (PL), Petiole width (PW), Mature inflorescence length (MIL), Mature fruit length (MFL)
Mature fruit width (MFW).
